# Supplementary material for: Metagenomic profiling of microbial communities and the resistome within Egyptian hospital wastewater and tap water
Source: Sci Rep. 2026 Apr 30;16:13894. doi: 10.1038/s41598-026-49481-4 (PMC13133306; doi:10.1038/s41598-026-49481-4)
Supplement: Supplementary file 3 — Supplementary Information 3. [file 41598_2026_49481_MOESM3_ESM.xlsx]

## Sheet: Table S1
Table S1. Structural Zeros Identified by ANCOM-BC in Sewage and Tap Water Microbial Communities
taxon	structural_zero (Type = Sewage)	structural_zero (Type = Tap)
Faecalibacterium prausnitzii	FALSE	TRUE
Anaerobutyricum hallii	FALSE	TRUE
Bifidobacterium longum	FALSE	TRUE
Psychrobacter sp. DAB_AL43B	FALSE	TRUE
Roseburia hominis	FALSE	TRUE
Sphingobium yanoikuyae	FALSE	TRUE
Bifidobacterium bifidum	FALSE	TRUE
Ferribacterium limneticum	FALSE	TRUE
Paracoccus sp. MC1862	FALSE	TRUE
Brevundimonas diminuta	FALSE	TRUE
Dorea formicigenerans	FALSE	TRUE
Coprococcus comes	FALSE	TRUE
Klebsiella variicola	FALSE	TRUE
Cloacibacterium sp. TD35	FALSE	TRUE
Paracoccus zhejiangensis	FALSE	TRUE
Pseudomonas putida	FALSE	TRUE
Phocaeicola dorei	FALSE	TRUE
Lachnospira eligens	FALSE	TRUE
Acinetobacter lwoffii	FALSE	TRUE
Acinetobacter indicus	FALSE	TRUE
Anaerostipes hadrus	FALSE	TRUE
Brevundimonas naejangsanensis	FALSE	TRUE
Paracoccus fistulariae	FALSE	TRUE
Streptococcus salivarius	FALSE	TRUE
Escherichia coli	FALSE	FALSE
Enterococcus faecalis	FALSE	FALSE
Francisella halioticida	FALSE	FALSE
Shigella flexneri	FALSE	FALSE
Megamonas funiformis	FALSE	FALSE
Propioniciclava sp. MC1595	FALSE	FALSE
Acinetobacter johnsonii	FALSE	FALSE
Acidovorax temperans	FALSE	FALSE
Acinetobacter seifertii	FALSE	FALSE
Salmonella enterica	FALSE	FALSE
Jeotgalibaca porci	FALSE	FALSE
Prevotella copri	FALSE	FALSE
Cloacibacterium caeni	FALSE	FALSE
Pseudomonas alcaligenes	FALSE	FALSE
Flavobacterium faecale	FALSE	FALSE
Staphylococcus aureus	FALSE	FALSE
Pseudoxanthomonas mexicana	FALSE	FALSE
Tessaracoccus palaemonis	FALSE	FALSE
Bacillus paralicheniformis	FALSE	FALSE
Aliarcobacter cryaerophilus	FALSE	FALSE
Corynebacterium amycolatum	FALSE	FALSE
Mycolicibacterium phocaicum	FALSE	FALSE
Tessaracoccus flavescens	FALSE	FALSE
Brevundimonas pondensis	FALSE	FALSE
Propioniciclava coleopterorum	FALSE	FALSE
Cutibacterium acnes	FALSE	FALSE
Dorea longicatena	FALSE	FALSE
Micropruina glycogenica	FALSE	FALSE
Stenotrophomonas maltophilia	FALSE	FALSE
Klebsiella pneumoniae	FALSE	FALSE
Bifidobacterium adolescentis	FALSE	FALSE
Acinetobacter sp. SCLZS86	FALSE	FALSE
Rheinheimera sp. MM224	FALSE	FALSE
Moraxella osloensis	FALSE	FALSE
Tessaracoccus defluvii	FALSE	FALSE
Tessaracoccus sp. MC1865	FALSE	FALSE
Comamonas aquatica	FALSE	FALSE
Shinella zoogloeoides	FALSE	FALSE
Kocuria palustris	FALSE	FALSE
Aeromonas caviae	FALSE	FALSE
Acinetobacter sp. WCHA45	FALSE	FALSE
Rheinheimera mangrovi	FALSE	FALSE
Rothia nasimurium	FALSE	FALSE
Catenibacterium mitsuokai	FALSE	FALSE
Kaistella sp. BT6-1-3	FALSE	FALSE
Staphylococcus haemolyticus	FALSE	FALSE
Tessaracoccus aquimaris	FALSE	FALSE
Alicycliphilus denitrificans	FALSE	FALSE
Tessaracoccus flavus	FALSE	FALSE
Hankyongella ginsenosidimutans	FALSE	FALSE
Acinetobacter towneri	FALSE	FALSE
Sediminibacterium sp. TEGAF015	FALSE	FALSE
Acinetobacter junii	FALSE	FALSE
Cloacibacterium normanense	FALSE	FALSE
Kocuria rosea	FALSE	FALSE
Cupriavidus taiwanensis	FALSE	FALSE
Collinsella aerofaciens	FALSE	FALSE
Acinetobacter baumannii	FALSE	FALSE
Paracoccus yeei	FALSE	FALSE
Microbacterium aurum	FALSE	FALSE
Paracoccus marcusii	FALSE	FALSE
Thauera sp. MZ1T	FALSE	FALSE
Bifidobacterium pseudocatenulatum	FALSE	FALSE
Bosea sp. Tri-49	FALSE	FALSE
Flaviflexus salsibiostraticola	FALSE	FALSE
Ottowia testudinis	FALSE	FALSE
Pseudomonas aeruginosa	FALSE	FALSE
Aerococcus urinaeequi	FALSE	FALSE
Aeromonas sp. FDAARGOS 1415	FALSE	FALSE
Enterococcus faecium	FALSE	FALSE
Streptococcus parasuis	FALSE	FALSE
Shinella sp. HZN7	FALSE	FALSE
Aeromonas jandaei	FALSE	FALSE
Pseudomonas guangdongensis	FALSE	FALSE
Caenibius sp. WL	FALSE	FALSE
Vagococcus fluvialis	FALSE	FALSE
Epilithonimonas vandammei	FALSE	FALSE
Acinetobacter schindleri	FALSE	FALSE
Ralstonia solanacearum	FALSE	FALSE
Klebsiella quasipneumoniae	FALSE	FALSE
Phocaeicola vulgatus	FALSE	FALSE
Kocuria flava	FALSE	FALSE
Propionibacterium freudenreichii	FALSE	FALSE
Pseudomonas oryzihabitans	FALSE	FALSE
Enterobacter kobei	FALSE	FALSE
Petrimonas mucosa	FALSE	FALSE
Erythrobacter sp. BLCC-B19	FALSE	FALSE
Aeromonas media	FALSE	FALSE
Agrobacterium tumefaciens	FALSE	FALSE
Bosea sp. NBC_00436	FALSE	FALSE
Micrococcus luteus	FALSE	FALSE
Paracoccus sanguinis	FALSE	FALSE
Ornithinimicrobium flavum	FALSE	FALSE
Microbacterium sp. No. 7	FALSE	FALSE
Brachybacterium saurashtrense	FALSE	FALSE
Bosea sp. ANAM02	FALSE	FALSE
Bartonella quintana	FALSE	FALSE
Acidipropionibacterium jensenii	FALSE	FALSE
Acidovorax sp. KKS102	FALSE	FALSE
Shinella sp. PSBB067	FALSE	FALSE
Acidovorax carolinensis	FALSE	FALSE
Corynebacterium tuberculostearicum	FALSE	FALSE
Leclercia adecarboxylata	FALSE	FALSE
Candidatus Saccharimonas aalborgensis	FALSE	FALSE
Parabacteroides distasonis	FALSE	FALSE
Corynebacterium stationis	FALSE	FALSE
Chryseobacterium faecale	FALSE	FALSE
Ornithinimicrobium sp. HY006	FALSE	FALSE
Schaalia sp. JY-X169	FALSE	FALSE
Paracoccus kondratievae	FALSE	FALSE
Aeromonas veronii	FALSE	FALSE
Phreatobacter stygius	FALSE	FALSE
Dechloromonas denitrificans	FALSE	FALSE
Glutamicibacter protophormiae	FALSE	FALSE
Phenylobacterium sp. NIBR 498073	FALSE	FALSE
Microbacterium hominis	FALSE	FALSE
Auraticoccus monumenti	FALSE	FALSE
Citrobacter freundii	FALSE	FALSE
Caulobacter sp. FWC26	FALSE	FALSE
Proteiniphilum saccharofermentans	FALSE	FALSE
Sphingopyxis macrogoltabida	FALSE	FALSE
[Clostridium] scindens	FALSE	FALSE
Exiguobacterium mexicanum	FALSE	FALSE
Histophilus somni	FALSE	FALSE
Desulfovibrio desulfuricans	FALSE	FALSE

## Sheet: Table S2
Table S2. Differentially Abundant Microbial Clades in Sewage Identified by Linear Discriminant Analysis Effect Size (LEfSe)
feature	enrich_group	ef_lda	pvalue	padj
k__Bacteria|p__Actinomycetota	Sewage	3.89055	0.00115204	0.00115204
k__Bacteria|p__Actinomycetota|c__Actinomycetes	Sewage	3.89055	0.00115204	0.00115204
k__Bacteria|p__Actinomycetota|c__Actinomycetes|o__Propionibacteriales	Sewage	3.81977	0.00812702	0.00812702
k__Bacteria|p__Actinomycetota|c__Actinomycetes|o__Propionibacteriales|f__Propionibacteriaceae	Sewage	3.81977	0.00812702	0.00812702
k__Bacteria|p__Pseudomonadota|c__Gammaproteobacteria|o__Moraxellales	Sewage	3.68751	0.0340911	0.0340911
k__Bacteria|p__Pseudomonadota|c__Gammaproteobacteria|o__Moraxellales|f__Moraxellaceae	Sewage	3.68751	0.0340911	0.0340911
k__Bacteria|p__Pseudomonadota|c__Gammaproteobacteria|o__Moraxellales|f__Moraxellaceae|g__Acinetobacter|s__Acinetobacter johnsonii	Sewage	3.67672	0.0039342	0.0039342
k__Bacteria|p__Pseudomonadota|c__Gammaproteobacteria|o__Moraxellales|f__Moraxellaceae|g__Acinetobacter	Sewage	3.66379	0.0341586	0.0341586
k__Bacteria|p__Actinomycetota|c__Actinomycetes|o__Propionibacteriales|f__Propionibacteriaceae|g__Propioniciclava	Sewage	3.64468	0.00297274	0.00297274
k__Bacteria|p__Pseudomonadota|c__Betaproteobacteria	Sewage	3.57881	0.0001898	0.0001898
k__Bacteria|p__Actinomycetota|c__Actinomycetes|o__Propionibacteriales|f__Propionibacteriaceae|g__Propioniciclava|s__Propioniciclava sp. MC1595	Sewage	3.56666	0.00231361	0.00231361
k__Bacteria|p__Pseudomonadota|c__Betaproteobacteria|o__Burkholderiales	Sewage	3.54617	0.0001898	0.0001898
k__Bacteria|p__Pseudomonadota|c__Betaproteobacteria|o__Burkholderiales|f__Comamonadaceae	Sewage	3.54617	0.0001898	0.0001898
k__Bacteria|p__Bacillota|c__Bacilli|o__Lactobacillales|f__Enterococcaceae	Tap	4.24509	0.00815097	0.00815097
k__Bacteria|p__Bacillota|c__Bacilli|o__Lactobacillales|f__Enterococcaceae|g__Enterococcus	Tap	4.24509	0.00815097	0.00815097
k__Bacteria|p__Bacillota|c__Bacilli|o__Lactobacillales|f__Enterococcaceae|g__Enterococcus|s__Enterococcus faecalis	Tap	4.24509	0.00815097	0.00815097
k__Bacteria|p__Bacillota|c__Bacilli	Tap	4.23913	0.0232902	0.0232902
k__Bacteria|p__Bacillota|c__Bacilli|o__Lactobacillales	Tap	4.23913	0.0232902	0.0232902
k__Bacteria|p__Pseudomonadota|c__Gammaproteobacteria|o__Thiotrichales	Tap	3.98711	0.00193973	0.00193973
k__Bacteria|p__Pseudomonadota|c__Gammaproteobacteria|o__Thiotrichales|f__Francisellaceae	Tap	3.98711	0.00193973	0.00193973
k__Bacteria|p__Pseudomonadota|c__Gammaproteobacteria|o__Thiotrichales|f__Francisellaceae|g__Francisella	Tap	3.98711	0.00193973	0.00193973
k__Bacteria|p__Pseudomonadota|c__Gammaproteobacteria|o__Thiotrichales|f__Francisellaceae|g__Francisella|s__Francisella halioticida	Tap	3.98711	0.00193973	0.00193973
k__Bacteria|p__Pseudomonadota|c__Gammaproteobacteria|o__Enterobacterales	Tap	3.82328	0.00193973	0.00193973
k__Bacteria|p__Pseudomonadota|c__Gammaproteobacteria|o__Enterobacterales|f__Enterobacteriaceae	Tap	3.82328	0.00193973	0.00193973
k__Bacteria|p__Pseudomonadota|c__Gammaproteobacteria|o__Enterobacterales|f__Enterobacteriaceae|g__Escherichia	Tap	3.67373	0.00149887	0.00149887
k__Bacteria|p__Pseudomonadota|c__Gammaproteobacteria|o__Enterobacterales|f__Enterobacteriaceae|g__Escherichia|s__Escherichia coli	Tap	3.67373	0.00149887	0.00149887

## Sheet: Table S3
Table S3. Antimicrobial Resistance Genes (ARGs) Identified per Antibiotic Class
Antibiotic	ARGs
aminoglycoside	AAC(6')-Ib9
	ANT(3'')-IIa
	aadS
	APH(3'')-Ib
	APH(6)-Id
	ANT(4')-Ib
	AAC(6')-Ie-APH(2'')-Ia
	ANT(6)-Ia
carbapenem	NDM-1
cephalosporin	OXA-10
	OXA-212
diaminopyrimidine	dfrA14
	dfrG
fluoroquinolone	QnrVC4
	qacH
glycopeptide	determinant_of_bleomycin_resistance
lincosamide	ErmF
	ErmB
	mel
	ErmG
	ErmT
	ErmA
	ErmX
macrolide	ErmB
	mel
	ErmG
	ErmT
	ErmA
	ErmX
oxazolidinone	mel
phenicol	cmlA5
	cmx
	mel
	rpoB
pleuromutilin	ErmB
rifamycin	ErmB
streptogramin	ErmB
	mel
	ErmG
	ErmT
	ErmA
	ErmX
	sul1
	tetM
sulfonamide	mel
tetracycline	tetM
	tet(L)
	tetW

## Sheet: Table S4
Table S4. Kruskal-Wallis Test Results Across Hospitals Using CARD, NCBI, and ResFinder Databases
CARD					NCBI
Hospital_Comparison	Z	P.unadj	P.adj		Hospital_1 - Hospital_3	3.89616	9.77283e-05	0.000977283
Hospital_1 - Hospital_3	3.78667	0.00015268	0.0015268		Hospital_1 - Hospital_2	3.24855	0.00115995	0.00579975
Hospital_1 - Hospital_5	3.07252	0.00212262	0.0070754		Hospital_1 - Hospital_4	2.94465	0.00323317	0.0107772
Hospital_1 - Hospital_4	2.41151	0.0158866	0.0397165		Hospital_1 - Hospital_5	2.28656	0.0222215	0.0555538
Hospital_3 - Hospital_4	-1.37516	0.169082	0.338164		Hospital_3 - Hospital_5	-1.6096	0.107484	0.214969
Hospital_4 - Hospital_5	0.661006	0.508608	0.56512		Hospital_3 - Hospital_4	-0.951511	0.341345	0.487636
Hospital_2 - Hospital_4	-0.682597	0.494862	0.618577		Hospital_2 - Hospital_5	-0.96199	0.336055	0.560091
Hospital_2 - Hospital_3	0.692562	0.488585	0.697978		Hospital_2 - Hospital_3	0.647614	0.517235	0.574705
Hospital_3 - Hospital_5	-0.714153	0.475133	0.791888		Hospital_4 - Hospital_5	-0.658093	0.510478	0.638098
Hospital_2 - Hospital_5	-0.0215907	0.982774	0.982774		Hospital_2 - Hospital_4	-0.303897	0.761207	0.761207
		ResFinder
		Comparison	Z	P.unadj	P.adj
		Hospital_1 - Hospital_3	4.77651	1.78367e-06	1.78367e-05
		Hospital_1 - Hospital_5	3.56892	0.00035846	0.00119487
		Hospital_1 - Hospital_4	3.58687	0.000334674	0.00167337
		Hospital_1 - Hospital_2	3.28089	0.0010348	0.002587
		Hospital_2 - Hospital_3	1.49562	0.134754	0.269508
		Hospital_3 - Hospital_4	-1.18964	0.234188	0.334555
		Hospital_3 - Hospital_5	-1.20759	0.227205	0.378675
		Hospital_2 - Hospital_5	0.288026	0.773327	0.859252
		Hospital_2 - Hospital_4	0.305977	0.759622	0.949528
		Hospital_4 - Hospital_5	-0.0179507	0.985678	0.985678

## Sheet: Table S5
Table S5. Plasmid Replicon Types Detected by PlasmidFinder in Bacterial Isolates
#FILE	SEQUENCE	START	END	STRAND	GENE	COVERAGE	COVERAGE_MAP	GAPS	%COVERAGE	%IDENTITY	DATABASE	ACCESSION	PRODUCT		Species	plasmid
1SW.fastq.fas	0032b15b-3e22-43c1-8f15-8772d6739cde	757	1038	-	Col440II_1	1-282/282	========/======	45570	98.23	93.03	plasmidfinder	CP023921.1	Col440II_1__CP023921.1		Klebsiella pneumoniae	unnamed
1SW.fastq.fas	0153cead-dc8b-4d4c-861f-df4b959c573c	2859	3145	+	Col440II_1	2-281/282	========/======	45477	99.29	83.28	plasmidfinder	CP023921.1	Col440II_1__CP023921.1		Klebsiella pneumoniae	unnamed
1SW.fastq.fas	0305efa2-0ed2-4808-b414-696b0fda5b02	114	220	+	Col440I_1	1-110/114	========/======	45354	93.86	83.64	plasmidfinder	CP023920.1	Col440I_1__CP023920.1		Klebsiella pneumoniae	unnamed
1SW.fastq.fas	07eb2fd4-7451-451d-8373-ceda3d59582b	1702	1812	-	ColRNAI_1	1-112/130	========/=====.	45292	85.38	84.82	plasmidfinder	DQ298019	ColRNAI_1__DQ298019		Klebsiella pneumoniae	pIGMS32
1SW.fastq.fas	07eb2fd4-7451-451d-8373-ceda3d59582b	2383	2657	-	Col440II_1	2-281/282	========/======	45601	96.45	81.98	plasmidfinder	CP023921.1	Col440II_1__CP023921.1		Klebsiella pneumoniae	unnamed
1SW.fastq.fas	0f94cabd-2237-47c7-aa7f-e6f325198551	782	890	-	Col440I_1	1-110/114	========/======	45292	95.61	83.64	plasmidfinder	CP023920.1	Col440I_1__CP023920.1		Klebsiella pneumoniae	unnamed
1SW.fastq.fas	1110fd5a-ac25-4976-8bd0-65f641b93b2f	5854	6024	+	Col156_1	1-154/154	========/======	45554	99.35	81.98	plasmidfinder	NC_009781	Col156_1__NC_009781		Escherichia coli	pIGJC156
1SW.fastq.fas	20cfbcc1-ade0-4abb-a69d-12e84c7e8624	2391	2498	-	Col440I_1	3-110/114	========/======	45447	92.11	82.88	plasmidfinder	CP023920.1	Col440I_1__CP023920.1		Klebsiella pneumoniae	unnamed
1SW.fastq.fas	244d7285-c966-4ced-b230-bba4741ced04	1495	1941	+	IncQ2_1	1-450/450	========/======	45615	97.56	92.58	plasmidfinder	FJ696404	IncQ2_1__FJ696404		Escherichia coli	plasmid IncQ-type pQ7
1SW.fastq.fas	3618e96d-8127-4bf2-b198-180e81cb2eeb	5463	5705	+	IncFII(p14)_1_p14	15-262/262	========/======	45542	91.98	87.6	plasmidfinder	JQ418538	IncFII(p14)_1_p14_JQ418538		Salmonella sp. 14	plasmid p14-120
1SW.fastq.fas	3c41d6af-e838-4408-b31c-41ba2078f632	1420	1548	-	ColRNAI_1	1-128/130	========/======	45354	97.69	80.77	plasmidfinder	DQ298019	ColRNAI_1__DQ298019		Klebsiella pneumoniae	pIGMS32
1SW.fastq.fas	4b619edb-41f2-4c78-b84e-a805cfd6e1ee	1045	1605	-	IncFIB(K)_1_Kpn3	1-560/560	========/======	45416	99.64	97.69	plasmidfinder	JN233704	IncFIB(K)_1_Kpn3_JN233704		Klebsiella pneumoniae	plasmid pKPN-IT
1SW.fastq.fas	4eede63e-2631-44a0-990c-96ae99f77686	1916	2191	+	Col440II_1	2-281/282	========/======	45572	96.81	81.98	plasmidfinder	CP023921.1	Col440II_1__CP023921.1		Klebsiella pneumoniae	unnamed
1SW.fastq.fas	4eede63e-2631-44a0-990c-96ae99f77686	2792	2922	+	ColRNAI_1	1-128/130	========/======	45353	98.46	83.97	plasmidfinder	DQ298019	ColRNAI_1__DQ298019		Klebsiella pneumoniae	pIGMS32
1SW.fastq.fas	52aa0512-3584-4c8d-8499-ecceefd9897e	4231	4783	-	IncFIB(K)_1_Kpn3	1-560/560	========/======	45521	97.86	94.16	plasmidfinder	JN233704	IncFIB(K)_1_Kpn3_JN233704		Klebsiella pneumoniae	plasmid pKPN-IT
1SW.fastq.fas	56c6dd19-cfb4-4072-b788-dd03c0deb61a	2067	2428	-	IncFIA(HI1)_1_HI1	25-386/388	========/======	45572	92.01	83.11	plasmidfinder	AF250878	IncFIA(HI1)_1_HI1_AF250878		Salmonella typhi R27	R27 plasmid
1SW.fastq.fas	59362800-0c50-4a00-a897-d871e6e3224c	332	618	-	Col440II_1	2-281/282	========/======	45476	99.29	80.84	plasmidfinder	CP023921.1	Col440II_1__CP023921.1		Klebsiella pneumoniae	unnamed
1SW.fastq.fas	59991e8e-5b22-4160-8dec-fd6ff8e1ca04	142	429	-	Col440II_1	1-282/282	========/======	45518	98.58	90.07	plasmidfinder	CP023921.1	Col440II_1__CP023921.1		Klebsiella pneumoniae	unnamed
1SW.fastq.fas	59991e8e-5b22-4160-8dec-fd6ff8e1ca04	3373	3503	-	ColRNAI_1	1-129/130	========/======	45385	98.46	81.82	plasmidfinder	DQ298019	ColRNAI_1__DQ298019		Klebsiella pneumoniae	pIGMS32
1SW.fastq.fas	61754ba4-365e-45db-9c1f-e2802f7012ee	66	615	-	IncFIB(K)_1_Kpn3	1-560/560	========/======	45656	96.43	89.47	plasmidfinder	JN233704	IncFIB(K)_1_Kpn3_JN233704		Klebsiella pneumoniae	plasmid pKPN-IT
1SW.fastq.fas	61cfdd89-70c1-46fb-9a10-a7f35a547cc8	830	1086	+	Col(MG828)_1	1-262/262	========/======	45613	95.8	85.82	plasmidfinder	NC_008486	Col(MG828)_1__NC_008486		Escherichia coli	pMG828-1
1SW.fastq.fas	6705380c-027b-43cc-bc6d-5ecfeaab15e7	1	239	+	Col(MG828)_1	17-262/262	========/======	45606	90.46	88.31	plasmidfinder	NC_008486	Col(MG828)_1__NC_008486		Escherichia coli	pMG828-1
1SW.fastq.fas	6ad2454f-069f-402f-8b70-6190bc47a1e1	1079	1231	+	Col156_1	1-154/154	========/======	45602	96.1	91.19	plasmidfinder	NC_009781	Col156_1__NC_009781		Escherichia coli	pIGJC156
1SW.fastq.fas	6e24187a-82bd-40dc-8177-5faf01d889bc	3050	3159	+	Col440I_1	1-110/114	========/======	45324	95.61	85.59	plasmidfinder	CP023920.1	Col440I_1__CP023920.1		Klebsiella pneumoniae	unnamed
1SW.fastq.fas	70810bcf-d937-4274-b9ac-ea4b865a55a7	3597	3877	+	Col440II_1	1-282/282	========/======	45602	97.87	92.33	plasmidfinder	CP023921.1	Col440II_1__CP023921.1		Klebsiella pneumoniae	unnamed
1SW.fastq.fas	70e70c4d-cc0a-4a06-a582-99c313f59bd7	3184	3933	-	IncFII(pECLA)_1_pECLA	1-747/747	========/======	23/35	97.86	92.43	plasmidfinder	CP001919	IncFII(pECLA)_1_pECLA_CP001919		Enterobacter cloacae	plasmid pECL_A
1SW.fastq.fas	7a5272db-311d-4860-a41c-2313836c4eb6	341	452	-	Col440I_1	3-114/114	===============	0/0	98.25	93.75	plasmidfinder	CP023920.1	Col440I_1__CP023920.1		Klebsiella pneumoniae	unnamed
1SW.fastq.fas	854a751c-5055-4a5e-8b26-c009b05b3c3a	2129	2233	-	Col440I_1	10-114/114	.=======/======	45324	91.23	87.74	plasmidfinder	CP023920.1	Col440I_1__CP023920.1		Klebsiella pneumoniae	unnamed
1SW.fastq.fas	8c0df862-68ed-484f-8ff3-4ddf2444b955	2229	2332	+	Col440I_1	12-114/114	.=======/======	45353	89.47	81.91	plasmidfinder	CP023920.1	Col440I_1__CP023920.1		Klebsiella pneumoniae	unnamed
1SW.fastq.fas	919cd6ce-fb7c-49e7-a75b-cc8a57e811b5	736	958	+	FII(pBK30683)_1	1-227/227	========/======	45385	98.24	93.83	plasmidfinder	KF954760	FII(pBK30683)_1__KF954760		Klebsiella pneumoniae	plasmid pBK30683
1SW.fastq.fas	95d2bb73-7345-419f-b102-1c5104d4cf91	403	513	+	Col440I_1	1-113/114	========/======	45446	95.61	85.22	plasmidfinder	CP023920.1	Col440I_1__CP023920.1		Klebsiella pneumoniae	unnamed
1SW.fastq.fas	95d2bb73-7345-419f-b102-1c5104d4cf91	3922	4204	+	Col440II_1	2-281/282	========/======	45600	97.87	83.28	plasmidfinder	CP023921.1	Col440II_1__CP023921.1		Klebsiella pneumoniae	unnamed
1SW.fastq.fas	9715a24f-606e-4506-93b9-e119b62be3a3	1466	1727	+	Col440II_1	13-276/282	========/======	45487	90.78	80	plasmidfinder	CP023921.1	Col440II_1__CP023921.1		Klebsiella pneumoniae	unnamed
1SW.fastq.fas	9715a24f-606e-4506-93b9-e119b62be3a3	2344	2453	+	ColRNAI_1	19-128/130	..======/======	45385	83.08	85.71	plasmidfinder	DQ298019	ColRNAI_1__DQ298019		Klebsiella pneumoniae	pIGMS32
1SW.fastq.fas	97e449c6-485a-45ed-b1b6-c5a3c2442c1a	529	813	-	Col440II_1	2-282/282	========/======	45487	97.87	85.52	plasmidfinder	CP023921.1	Col440II_1__CP023921.1		Klebsiella pneumoniae	unnamed
1SW.fastq.fas	97e449c6-485a-45ed-b1b6-c5a3c2442c1a	3278	3390	-	Col440I_1	1-113/114	========/======	45385	97.37	86.96	plasmidfinder	CP023920.1	Col440I_1__CP023920.1		Klebsiella pneumoniae	unnamed
1SW.fastq.fas	adc01794-a21f-4063-847f-ff2da5936186	443	999	-	IncFIB(K)_1_Kpn3	1-560/560	========/======	45613	98.21	88.54	plasmidfinder	JN233704	IncFIB(K)_1_Kpn3_JN233704		Klebsiella pneumoniae	plasmid pKPN-IT
1SW.fastq.fas	ae6d191c-c8e8-4291-ba50-5fe2461c1611	1906	2014	+	Col440I_1	1-114/114	========/======	45415	95.61	91.23	plasmidfinder	CP023920.1	Col440I_1__CP023920.1		Klebsiella pneumoniae	unnamed
1SW.fastq.fas	bc98d140-20ff-4e5e-b6a3-09edc0e3c114	2789	2897	-	Col440I_1	1-110/114	========/======	45292	95.61	84.55	plasmidfinder	CP023920.1	Col440I_1__CP023920.1		Klebsiella pneumoniae	unnamed
1SW.fastq.fas	bf4f3324-7efd-4964-8932-1b0e3233028a	4169	4286	-	ColRNAI_1	12-128/130	.=======/======	45354	89.23	85.71	plasmidfinder	DQ298019	ColRNAI_1__DQ298019		Klebsiella pneumoniae	pIGMS32
1SW.fastq.fas	c158cfb8-bf59-4ac8-8422-34765f24c5b8	479	757	+	Col440II_1	2-281/282	========/======	45477	97.87	81.98	plasmidfinder	CP023921.1	Col440II_1__CP023921.1		Klebsiella pneumoniae	unnamed
1SW.fastq.fas	c158cfb8-bf59-4ac8-8422-34765f24c5b8	1384	1484	+	Col440I_1	11-110/114	.=======/======	45292	87.72	85.15	plasmidfinder	CP023920.1	Col440I_1__CP023920.1		Klebsiella pneumoniae	unnamed
1SW.fastq.fas	c2fc12e0-596d-4e7b-9591-ce011ecfa6f9	983	1242	+	Col(MG828)_1	1-262/262	========/======	45518	96.95	84.33	plasmidfinder	NC_008486	Col(MG828)_1__NC_008486		Escherichia coli	pMG828-1
1SW.fastq.fas	c60a4e98-4d1e-4ab3-b555-f2ce12384b8e	2487	2600	-	Col440I_1	1-114/114	===============	0/0	100	87.72	plasmidfinder	CP023920.1	Col440I_1__CP023920.1		Klebsiella pneumoniae	unnamed
1SW.fastq.fas	c782e652-1b51-462e-912b-8f8341377bb2	3653	3802	+	Col156_1	1-154/154	========/======	45570	95.45	84.08	plasmidfinder	NC_009781	Col156_1__NC_009781		Escherichia coli	pIGJC156
1SW.fastq.fas	d3e1dec1-5bf8-49c4-af67-82dadd7f32c0	378	1173	+	IncP6_1	4-806/806	========/======	45645	98.01	94.81	plasmidfinder	JF785550	IncP6_1__JF785550		Serratia marcescens	plasmid pRIO-5
1SW.fastq.fas	d878aa31-7606-4741-9015-74d868ac7a0b	2095	2207	-	ColRNAI_1	12-128/130	.=======/======	45447	86.15	83.05	plasmidfinder	DQ298019	ColRNAI_1__DQ298019		Klebsiella pneumoniae	pIGMS32
1SW.fastq.fas	d878aa31-7606-4741-9015-74d868ac7a0b	2791	3065	-	Col440II_1	2-281/282	========/======	45601	96.45	80.92	plasmidfinder	CP023921.1	Col440II_1__CP023921.1		Klebsiella pneumoniae	unnamed
1SW.fastq.fas	d90a2f34-b195-4928-bf8e-efb4ea06c69b	862	986	-	ColRNAI_1	1-126/130	========/======	45354	95.38	81.1	plasmidfinder	DQ298019	ColRNAI_1__DQ298019		Klebsiella pneumoniae	pIGMS32
1SW.fastq.fas	de41b243-aee1-4a76-ad30-cace765b4928	5782	6220	+	IncQ2_1	1-448/450	========/======	45643	96.67	93.81	plasmidfinder	FJ696404	IncQ2_1__FJ696404		Escherichia coli	plasmid IncQ-type pQ7
1SW.fastq.fas	dff8ef91-a26b-4bbd-aed3-66d32daf458f	2647	3058	-	IncA/C2_1	1-417/417	========/======	45603	98.08	95	plasmidfinder	JN157804	IncA/C2_1__JN157804		Klebsiella pneumoniae	plasmid pNDM-KN
1SW.fastq.fas	e6ba604c-7659-4d93-9a8f-d85f8328a49d	1817	1923	+	ColRNAI_1	1-107/130	=============..	0/0	82.31	81.31	plasmidfinder	DQ298019	ColRNAI_1__DQ298019		Klebsiella pneumoniae	pIGMS32
1SW.fastq.fas	f1fef3bf-fe21-4b24-8fb9-c21adbb14fef	1055	1250	+	ColpVC_1	1-193/193	========/======	45415	99.48	84.77	plasmidfinder	JX133088	ColpVC_1__JX133088		Salmonella enterica	plasmid pVCM01
1SW.fastq.fas	f9dfded9-9c42-41b1-8c08-a214e0dc49be	1764	2044	+	Col440II_1	2-281/282	========/======	45541	97.87	82.81	plasmidfinder	CP023921.1	Col440II_1__CP023921.1		Klebsiella pneumoniae	unnamed
1SW.fastq.fas	f9dfded9-9c42-41b1-8c08-a214e0dc49be	2623	2748	+	ColRNAI_1	1-128/130	========/======	45324	96.92	84.38	plasmidfinder	DQ298019	ColRNAI_1__DQ298019		Klebsiella pneumoniae	pIGMS32
2SW.fastq.fas	bb52e407-6714-4098-a42e-680612e100a8	1334	2132	-	IncQ1_1	1-796/796	========/======	45519	99.25	96.27	plasmidfinder	M28829.1	IncQ1_1__M28829.1		Escherichia coli	RSF1010
2SW.fastq.fas	c4f6f4f7-4687-4370-b61f-3dad67d71675	68	743	+	repUS2_1_repA(pBI143)	1-681/681	========/======	14/17	98.38	95.63	plasmidfinder	BFU30316	repUS2_1_repA(pBI143)_BFU30316		Leuconostoc lactis	repUS2
2SW.fastq.fas	f6e91626-4390-48da-8331-89baabfb3f72	1437	2388	-	rep18b_1_BO23315710(pE1p13)	1-965/969	========/======	21/33	97.21	84	plasmidfinder	CP018068	rep18b_1_BO23315710(pE1p13)_CP018068		Enterococcus faecium	plasmid pE1_13
3SW.fastq.fas	48b94da8-f0ef-4b69-a411-d16788f2dae8	1607	1881	+	Col440II_1	2-281/282	========/======	45541	96.81	82.98	plasmidfinder	CP023921.1	Col440II_1__CP023921.1	13	Klebsiella pneumoniae	unnamed
3SW.fastq.fas	48b94da8-f0ef-4b69-a411-d16788f2dae8	2461	2592	+	ColRNAI_1	1-130/130	========/======	45324	100	84.85	plasmidfinder	DQ298019	ColRNAI_1__DQ298019	10	Klebsiella pneumoniae	pIGMS32
3SW.fastq.fas	58610930-67d9-437e-ad00-64d7a84296be	4283	5251	+	repUS12_3_rep(pMSA16)	6-974/984	========/======	15/24	97.26	91.54	plasmidfinder	JQ246438	repUS12_3_rep(pMSA16)_JQ246438	0	Staphylococcus aureus	plasmid pMSA16
3SW.fastq.fas	58b1217f-0229-43db-8f33-972e3e9dfc64	2022	2731	+	repUS52_1_repB(pKL0018)	1-711/723	========/======	45550	97.23	96.24	plasmidfinder	AB290882	repUS52_1_repB(pKL0018)_AB290882	0	Lactococcus garvieae	pKL0018
3SW.fastq.fas	65f4662c-f8d3-48c1-9e0e-458f0b8ce7fe	4191	5173	-	repUS12_3_rep(pMSA16)	1-983/984	========/======	15/20	98.88	92.85	plasmidfinder	JQ246438	repUS12_3_rep(pMSA16)_JQ246438	1	Staphylococcus aureus	plasmid pMSA16
3SW.fastq.fas	66a3babb-38c0-488c-b905-36b930a665cb	4763	5740	-	repUS12_3_rep(pMSA16)	1-983/984	========/======	25/41	97.56	90.01	plasmidfinder	JQ246438	repUS12_3_rep(pMSA16)_JQ246438	2	Staphylococcus aureus	plasmid pMSA16
3SW.fastq.fas	6a5154f9-22b5-498f-ad54-c2975bb0538d	1633	1742	-	Col440I_1	1-113/114	========/======	45354	96.49	92.03	plasmidfinder	CP023920.1	Col440I_1__CP023920.1	13	Klebsiella pneumoniae	unnamed
3SW.fastq.fas	8d7b13bd-bf25-4c1b-add3-f77abf3b239c	335	971	+	repUS47_1_repB(pLFE1)	1-639/639	========/======	45572	99.06	97.2	plasmidfinder	FJ374272	repUS47_1_repB(pLFE1)_FJ374272	0	Lactobacillus plantarum	pLFE1
3SW.fastq.fas	ca981fc1-87a9-41b3-a5cc-87118bc25d3d	1403	2109	+	repUS52_1_repB(pKL0018)	1-711/723	========/======	15/22	96.54	95.28	plasmidfinder	AB290882	repUS52_1_repB(pKL0018)_AB290882	1	Lactococcus garvieae	pKL0018
3SW.fastq.fas	cc57a8bf-fb61-49de-b430-f6abdc43932e	1998	2125	+	ColRNAI_1	1-130/130	========/======	45448	96.92	82.58	plasmidfinder	DQ298019	ColRNAI_1__DQ298019	11	Klebsiella pneumoniae	pIGMS32
4SW.fastq.fas	0944984d-7ed2-497c-9137-d37233ef11a3	1893	2331	-	IncQ2_1	1-450/450	========/======	13/17	96.89	92.49	plasmidfinder	FJ696404	IncQ2_1__FJ696404		Escherichia coli	plasmid IncQ-type pQ7
4SW.fastq.fas	186abfc9-3ce4-4e5b-a5b3-8a6181570367	1129	1243	-	Col440I_1	1-114/114	========/======	45292	100	81.74	plasmidfinder	CP023920.1	Col440I_1__CP023920.1		Klebsiella pneumoniae	unnamed
4SW.fastq.fas	3005c3ac-43d7-4934-a5ba-9560e80aa29b	556	664	+	Col440I_1	1-114/114	========/======	45415	95.61	85.97	plasmidfinder	CP023920.1	Col440I_1__CP023920.1		Klebsiella pneumoniae	unnamed
4SW.fastq.fas	381137fe-b4fc-4f8c-9866-9c9d996cd61e	393	492	-	Col440I_1	3-103/114	========/=====.	45292	87.72	91.09	plasmidfinder	CP023920.1	Col440I_1__CP023920.1		Klebsiella pneumoniae	unnamed
4SW.fastq.fas	4bb5b31d-33ac-49d7-bdc7-6592d4e63351	121	230	+	Col440I_1	1-111/114	========/======	45292	96.49	94.59	plasmidfinder	CP023920.1	Col440I_1__CP023920.1		Klebsiella pneumoniae	unnamed
4SW.fastq.fas	4f869c1e-c10d-49a7-b46d-09d4761e0d18	36	271	-	Col440II_1	44-281/282	..======/======	45324	83.69	81.93	plasmidfinder	CP023921.1	Col440II_1__CP023921.1		Klebsiella pneumoniae	unnamed
4SW.fastq.fas	5c3bf324-c156-40ca-ae42-a2a6f535780f	3270	3553	+	Col440II_1	2-281/282	========/======	45508	98.58	81.82	plasmidfinder	CP023921.1	Col440II_1__CP023921.1		Klebsiella pneumoniae	unnamed
4SW.fastq.fas	5c98828f-a468-4c21-b6c0-b7af1bc7dc64	333	604	+	Col440II_1	2-273/282	========/======	45581	93.62	81.79	plasmidfinder	CP023921.1	Col440II_1__CP023921.1		Klebsiella pneumoniae	unnamed
4SW.fastq.fas	5ef3208a-0de8-4340-8c95-67117f222eab	773	880	-	Col440I_1	3-114/114	========/======	45385	94.74	88.39	plasmidfinder	CP023920.1	Col440I_1__CP023920.1		Klebsiella pneumoniae	unnamed
4SW.fastq.fas	9ed0e5cf-d448-4881-937e-09d4ece3452b	3077	3203	-	ColRNAI_1	6-130/130	========/======	45385	95.38	84.38	plasmidfinder	DQ298019	ColRNAI_1__DQ298019		Klebsiella pneumoniae	pIGMS32
4SW.fastq.fas	b05bc60f-ede3-430e-8d71-365a91dbba7d	3068	3176	+	Col440I_1	1-114/114	========/======	45414	95.61	88.6	plasmidfinder	CP023920.1	Col440I_1__CP023920.1		Klebsiella pneumoniae	unnamed
4SW.fastq.fas	c526a7d9-cf01-4f02-8377-58705810d83d	2027	2307	+	Col440II_1	2-281/282	========/======	45415	98.58	84.1	plasmidfinder	CP023921.1	Col440II_1__CP023921.1		Klebsiella pneumoniae	unnamed
4SW.fastq.fas	c6379cd7-32ad-4170-a5be-0fb175fdf3c2	6783	6913	-	ColRNAI_1	1-130/130	========/======	45292	100	85.5	plasmidfinder	DQ298019	ColRNAI_1__DQ298019		Klebsiella pneumoniae	pIGMS32
5SW.fastq.fas	9212afd3-1466-4800-91bc-702fba4e986b	2666	2930	+	ColKP3_1	8-280/280	========/======	45457	93.57	90.58	plasmidfinder	JN205800	ColKP3_1__JN205800		Klebsiella pneumoniae	pKP3-A
5SW.fastq.fas	c7061462-6607-47e8-b688-32ea034c2c0f	1509	1772	+	ColKP3_1	1-275/280	========/======	45521	93.21	87.05	plasmidfinder	JN205800	ColKP3_1__JN205800		Klebsiella pneumoniae	pKP3-A
5SW.fastq.fas	6f4f61a3-4c01-472d-9ada-618b62a6ac41	4224	4805	+	IncP1_2	1-582/582	========/======	45642	98.63	93.9	plasmidfinder	U67194	IncP1_2__U67194		Enterobacter aerogenes	R751
5SW.fastq.fas	85c94991-24b5-460e-801e-7e3315206436	6553	7393	+	rep7a_3_rep(pSTE1)	1-840/840	========/======	13/21	98.81	96.71	plasmidfinder	HE662694	rep7a_3_rep(pSTE1)_HE662694		Staphylococcus hyicus	pSTE1
5SW.fastq.fas	1f81258d-db6f-419f-8004-dbd4504b59b5	2937	4273	+	repUS18_4_rep(pSA8589)	1-1360/1365	========/======	31/61	96.56	88.47	plasmidfinder	KC561137	repUS18_4_rep(pSA8589)_KC561137		Staphylococcus aureus	pSA8589
5SW.fastq.fas	32fd0572-eabe-4400-88f7-9f4608e9ef8e	4619	5952	+	repUS18_4_rep(pSA8589)	3-1354/1365	========/======	26/46	96.7	89.53	plasmidfinder	KC561137	repUS18_4_rep(pSA8589)_KC561137		Staphylococcus aureus	pSA8589
5SW.fastq.fas	28006893-46ba-45a8-a07c-70a26807fb22	221	1477	-	repUS41_1_repB(PML21)	1-1248/1248	========/======	15/23	99.44	94.38	plasmidfinder	JX023543	repUS41_1_repB(PML21)_JX023543		Enterococcus faecalis	PML21
5SW.fastq.fas	4ded27d8-6c58-4f9e-86b2-107db4053717	2248	3441	-	repUS41_1_repB(PML21)	1-1235/1248	========/======	41/75	94.31	86.1	plasmidfinder	JX023543	repUS41_1_repB(PML21)_JX023543		Enterococcus faecalis	PML21
5SW.fastq.fas	53cb9759-2003-4a35-8635-29ab55fbcab8	1587	2831	+	repUS41_1_repB(PML21)	1-1248/1248	========/======	16/21	99.04	94.75	plasmidfinder	JX023543	repUS41_1_repB(PML21)_JX023543		Enterococcus faecalis	PML21
5SW.fastq.fas	9dd4c934-47d2-4509-9154-bbd77ea62c5e	1452	2681	+	repUS41_1_repB(PML21)	1-1248/1248	========/======	34/52	97.2	89.64	plasmidfinder	JX023543	repUS41_1_repB(PML21)_JX023543		Enterococcus faecalis	PML21
5SW.fastq.fas	a965d7bd-c123-42af-a07b-bd3a2fa89c07	3684	4715	+	repUS41_1_repB(PML21)	1-1034/1248	========/====..	45636	82.29	95.28	plasmidfinder	JX023543	repUS41_1_repB(PML21)_JX023543		Enterococcus faecalis	PML21
5SW.fastq.fas	ac606555-90ec-4524-8d09-11134e560c4c	1184	2430	+	repUS41_1_repB(PML21)	1-1248/1248	========/======	45542	99.6	95.29	plasmidfinder	JX023543	repUS41_1_repB(PML21)_JX023543		Enterococcus faecalis	PML21
5SW.fastq.fas	c448ed48-b42c-4d9c-bbe2-2eff9d60b3a7	3062	4296	+	repUS41_1_repB(PML21)	1-1248/1248	========/======	28/41	97.84	93.34	plasmidfinder	JX023543	repUS41_1_repB(PML21)_JX023543		Enterococcus faecalis	PML21
5SW.fastq.fas	d6422312-f054-4661-abba-30807a8687a3	3482	4601	+	repUS41_1_repB(PML21)	1-1141/1248	========/=====.	32/71	87.74	89.02	plasmidfinder	JX023543	repUS41_1_repB(PML21)_JX023543		Enterococcus faecalis	PML21
5SW.fastq.fas	deff8fbb-3eea-45ea-8621-f625ca4657c2	2268	3525	+	repUS41_1_repB(PML21)	1-1248/1248	========/======	24/36	98.96	92.21	plasmidfinder	JX023543	repUS41_1_repB(PML21)_JX023543		Enterococcus faecalis	PML21
5SW.fastq.fas	e1c2a2cb-47cd-4580-8d8f-4e6016ae25f7	131	1348	-	repUS41_1_repB(PML21)	10-1248/1248	========/======	25/45	96.63	93.2	plasmidfinder	JX023543	repUS41_1_repB(PML21)_JX023543		Enterococcus faecalis	PML21
5SW.fastq.fas	f64261b8-9915-4525-b9ba-da686e442da7	2380	3624	-	repUS41_1_repB(PML21)	1-1245/1248	========/======	45510	99.44	96.24	plasmidfinder	JX023543	repUS41_1_repB(PML21)_JX023543		Enterococcus faecalis	PML21
5SW.fastq.fas	be1d0225-2a9a-4f6c-bb74-0901f2e3d2e0	873	1504	-	repUS47_1_repB(pLFE1)	1-639/639	========/======	13/23	97.65	95.21	plasmidfinder	FJ374272	repUS47_1_repB(pLFE1)_FJ374272		Lactobacillus plantarum	pLFE1
6SW.fastq.fas	005aef5f-fdf9-4ab2-b0d9-5bd6ff89c44a	779	1397	-	repUS47_1_repB(pLFE1)	4-636/639	========/======	24/54	93.74	81.93	plasmidfinder	FJ374272	repUS47_1_repB(pLFE1)_FJ374272		Lactobacillus plantarum	pLFE1
6SW.fastq.fas	0163af06-fcce-4a9f-a9c4-dc0aa767602c	4889	5012	-	ColRNAI_1	3-129/130	========/======	45416	94.62	94.53	plasmidfinder	DQ298019	ColRNAI_1__DQ298019		Klebsiella pneumoniae	pIGMS32
6SW.fastq.fas	02adf554-1a02-4b32-9f66-630b94cd9b4b	1219	1782	-	IncFIB(K)_1_Kpn3	1-560/560	========/======	45549	99.11	95.61	plasmidfinder	JN233704	IncFIB(K)_1_Kpn3_JN233704		Klebsiella pneumoniae	plasmid pKPN-IT
6SW.fastq.fas	0b54fde4-f5f4-4cb8-9e11-806b2ce1fabf	1268	1375	-	Col440I_1	1-114/114	========/======	45447	94.74	86.84	plasmidfinder	CP023920.1	Col440I_1__CP023920.1		Klebsiella pneumoniae	unnamed
6SW.fastq.fas	168dfacf-a55d-4232-a327-637a1cdc5445	3606	4041	-	IncQ2_1	9-450/450	========/======	45642	95.78	90.83	plasmidfinder	FJ696404	IncQ2_1__FJ696404		Escherichia coli	plasmid IncQ-type pQ7
6SW.fastq.fas	1e7e51ca-6810-4d6b-ada6-76b23fc1e742	549	677	-	ColRNAI_1	1-128/130	========/======	45353	97.69	86.15	plasmidfinder	DQ298019	ColRNAI_1__DQ298019		Klebsiella pneumoniae	pIGMS32
6SW.fastq.fas	2070cba0-0a42-4e73-8848-48f0329c2580	1371	1484	-	Col440I_1	1-111/114	========/======	45414	96.49	87.83	plasmidfinder	CP023920.1	Col440I_1__CP023920.1		Klebsiella pneumoniae	unnamed
6SW.fastq.fas	2af47ae8-efb5-459e-9caf-5877f151a96d	668	840	-	ColE10_1	4-177/177	========/======	45292	97.74	81.03	plasmidfinder	X01654	ColE10_1__X01654		Salmonella low copy number	pSC101
6SW.fastq.fas	2bd03d72-0fca-4a80-a802-a6b1e52a2bba	1372	1482	-	Col440I_1	1-111/114	===============	0/0	97.37	92.79	plasmidfinder	CP023920.1	Col440I_1__CP023920.1		Klebsiella pneumoniae	unnamed
6SW.fastq.fas	2f024106-ec58-4818-bfc9-94df8accc1c7	4175	4284	-	Col440I_1	1-111/114	========/======	45292	96.49	87.39	plasmidfinder	CP023920.1	Col440I_1__CP023920.1		Klebsiella pneumoniae	unnamed
6SW.fastq.fas	301b45c2-882b-41a6-b49f-bb5043caf994	1690	1852	-	Col(MGD2)_1	1-136/136	========/======	45318	100	82.82	plasmidfinder	NC_003789	Col(MGD2)_1__NC_003789		Klebsiella sp. KCL-2	pMGD2
6SW.fastq.fas	370729e8-16f4-4eb7-ae5b-9a15ee571e64	2334	2448	+	ColRNAI_1	1-118/130	========/=====.	45353	88.46	82.2	plasmidfinder	DQ298019	ColRNAI_1__DQ298019		Klebsiella pneumoniae	pIGMS32
6SW.fastq.fas	38f1ce10-2131-4a07-b526-2d57dcd15abd	1447	1557	+	Col440I_1	1-114/114	========/======	45415	96.49	87.83	plasmidfinder	CP023920.1	Col440I_1__CP023920.1		Klebsiella pneumoniae	unnamed
6SW.fastq.fas	455184c6-8387-4d7e-a03b-fc66485850af	1763	1878	+	Col440I_1	1-114/114	========/======	45324	100	87.93	plasmidfinder	CP023920.1	Col440I_1__CP023920.1		Klebsiella pneumoniae	unnamed
6SW.fastq.fas	4d78d6a1-4270-4a82-856f-c38d76102c0d	291	403	-	ColRNAI_1	19-130/130	..======/======	45354	85.38	85.09	plasmidfinder	DQ298019	ColRNAI_1__DQ298019		Klebsiella pneumoniae	pIGMS32
6SW.fastq.fas	4e9bc191-c997-4af7-bce8-1c1d5755a9c7	588	1352	-	IncP6_1	1-806/806	========/======	17/51	94.29	91.37	plasmidfinder	JF785550	IncP6_1__JF785550		Serratia marcescens	plasmid pRIO-5
6SW.fastq.fas	5b671fe0-450d-4a6b-b2ac-0d0c0649cdea	1475	1586	+	ColRNAI_1	1-112/130	=============..	0/0	86.15	81.25	plasmidfinder	DQ298019	ColRNAI_1__DQ298019		Klebsiella pneumoniae	pIGMS32
6SW.fastq.fas	5bcc60c2-76ae-4b40-ab8a-f2f8f686cd87	1487	1600	+	Col440I_1	1-114/114	===============	0/0	100	88.6	plasmidfinder	CP023920.1	Col440I_1__CP023920.1		Klebsiella pneumoniae	unnamed
6SW.fastq.fas	5bd7b3d8-7d21-4c9c-9f7f-d67e22e6467c	3125	3405	-	Col440II_1	1-282/282	========/======	45540	98.23	90.91	plasmidfinder	CP023921.1	Col440II_1__CP023921.1		Klebsiella pneumoniae	unnamed
6SW.fastq.fas	65c563c6-acce-408f-b298-eb456baec824	1688	1801	-	Col440I_1	1-114/114	========/======	45324	99.12	91.3	plasmidfinder	CP023920.1	Col440I_1__CP023920.1		Klebsiella pneumoniae	unnamed
6SW.fastq.fas	6975f1f3-b1c3-4438-a33d-e60e68c9c1df	607	761	+	Col(MGD2)_1	1-136/136	========/======	45341	100	84.52	plasmidfinder	NC_003789	Col(MGD2)_1__NC_003789		Klebsiella sp. KCL-2	pMGD2
6SW.fastq.fas	6aee59f3-5800-4dbb-b9c7-0b640a387504	2560	2669	-	ColRNAI_1	19-128/130	..======/======	45448	82.31	85.84	plasmidfinder	DQ298019	ColRNAI_1__DQ298019		Klebsiella pneumoniae	pIGMS32
6SW.fastq.fas	7426260e-7f66-4bf3-b619-1d285653b28f	1415	1972	-	IncFIB(K)_1_Kpn3	1-556/560	========/======	15/20	97.68	93.12	plasmidfinder	JN233704	IncFIB(K)_1_Kpn3_JN233704		Klebsiella pneumoniae	plasmid pKPN-IT
6SW.fastq.fas	771e9088-9e94-485c-a4eb-cca6602a376a	46	317	-	Col440II_1	1-281/282	========/======	45603	96.1	90.07	plasmidfinder	CP023921.1	Col440II_1__CP023921.1		Klebsiella pneumoniae	unnamed
6SW.fastq.fas	7b17aff3-0def-4489-ab97-324702e438a5	60	199	+	IncFII(K)_1	1-140/148	========/======	45385	93.24	89.44	plasmidfinder	CP000648	IncFII(K)_1__CP000648		Klebsiella pneumoniae	plasmid pKPN3
6SW.fastq.fas	83423870-d19d-4bae-9955-7d51ae398175	2582	2689	-	Col440I_1	1-110/114	========/======	45324	94.74	91.82	plasmidfinder	CP023920.1	Col440I_1__CP023920.1		Klebsiella pneumoniae	unnamed
6SW.fastq.fas	846856e9-39a8-494f-b10d-d2803ce9754c	8670	9097	+	IncQ2_1	1-450/450	========/======	45622	94.67	82.3	plasmidfinder	FJ696404	IncQ2_1__FJ696404		Escherichia coli	plasmid IncQ-type pQ7
6SW.fastq.fas	8c9736c6-1d71-4ba3-8635-28873c55da01	415	1594	-	repUS43_1_CDS12738(DOp1)	1-1203/1206	========/======	27/45	96.93	92.42	plasmidfinder	CP003584	repUS43_1_CDS12738(DOp1)_CP003584		Enterococcus faecium	DO plasmid 1
6SW.fastq.fas	993d7da3-2dca-4317-86c6-0f36084bd32a	1675	1800	-	ColRNAI_1	1-128/130	========/======	45385	96.15	82.95	plasmidfinder	DQ298019	ColRNAI_1__DQ298019		Klebsiella pneumoniae	pIGMS32
6SW.fastq.fas	a5c5f6db-b601-4f74-a414-77d0966af8f1	270	454	-	ColpVC_1	1-187/193	========/======	45448	94.82	84.13	plasmidfinder	JX133088	ColpVC_1__JX133088		Salmonella enterica	plasmid pVCM01
6SW.fastq.fas	bfd63997-dfbd-4b42-ba59-2b1cae3bd1f2	3	271	-	Col440II_1	1-265/282	========/======	45489	91.84	88.36	plasmidfinder	CP023921.1	Col440II_1__CP023921.1		Klebsiella pneumoniae	unnamed
6SW.fastq.fas	c08ad232-ff46-4c85-bba0-16ea063de9ca	353	463	-	ColRNAI_1	19-128/130	..======/======	45478	82.31	85.09	plasmidfinder	DQ298019	ColRNAI_1__DQ298019		Klebsiella pneumoniae	pIGMS32
6SW.fastq.fas	ca873728-9661-412e-b697-e38cef40ecf3	221	1168	-	repUS60_1_ORF2(pSpnP1)	1-969/969	========/======	28/51	96.28	81.71	plasmidfinder	AM279674	repUS60_1_ORF2(pSpnP1)_AM279674		Streptococcus pneumoniae	pSpnP1 plasmid
6SW.fastq.fas	ce2818da-b80b-4db0-8e85-a448bcee2b0f	1089	1205	-	Col440I_1	1-114/114	========/======	45415	99.12	89.83	plasmidfinder	CP023920.1	Col440I_1__CP023920.1		Klebsiella pneumoniae	unnamed
6SW.fastq.fas	ce2818da-b80b-4db0-8e85-a448bcee2b0f	1827	2099	-	Col440II_1	8-282/282	========/======	45324	96.81	90.55	plasmidfinder	CP023921.1	Col440II_1__CP023921.1		Klebsiella pneumoniae	unnamed
6SW.fastq.fas	d563b447-ff56-4cd6-b519-52a52de756d5	1395	1766	-	IncFIA(HI1)_1_HI1	9-388/388	========/======	20/28	93.3	85.64	plasmidfinder	AF250878	IncFIA(HI1)_1_HI1_AF250878		Salmonella typhi R27	R27 plasmid
6SW.fastq.fas	d645f852-7a0d-4f66-994e-0d6860601874	317	446	-	ColRNAI_1	1-129/130	========/======	45292	99.23	83.08	plasmidfinder	DQ298019	ColRNAI_1__DQ298019		Klebsiella pneumoniae	pIGMS32
6SW.fastq.fas	de61dfc7-e085-4ef0-a11f-802923f43b73	2054	2166	+	Col440I_1	1-114/114	========/======	45292	99.12	93.86	plasmidfinder	CP023920.1	Col440I_1__CP023920.1		Klebsiella pneumoniae	unnamed
6SW.fastq.fas	e04e8276-3de5-46a8-b703-f6e8a857c877	157	1097	-	pENTAS02_1	1-970/979	========/======	34/61	94.48	81.03	plasmidfinder	CP003028	pENTAS02_1__CP003028		Enterobacter soli	plasmid pENTAS02
6SW.fastq.fas	e1a686bb-744f-46ea-81df-63fb72404693	248	485	+	IncFII_1_pKP91	1-230/230	========/======	45633	99.13	87.08	plasmidfinder	CP000966	IncFII_1_pKP91_CP000966		Klebsiella variicola	plasmid pKP91
8SW.fastq.fas	021d62b2-e7a9-4384-a371-1a4c39b42c48	2596	3793	-	repUS41_1_repB(PML21)	1-1248/1248	========/======	55/112	93.51	82.09	plasmidfinder	JX023543	repUS41_1_repB(PML21)_JX023543		Enterococcus faecalis	PML21
8SW.fastq.fas	02ff0536-3d6c-4875-bace-fb1747992bdc	1	993	+	repUS43_1_CDS12738(DOp1)	219-1206/1206	..======/======	45415	81.92	98.99	plasmidfinder	CP003584	repUS43_1_CDS12738(DOp1)_CP003584		Enterococcus faecium	DO plasmid 1
8SW.fastq.fas	03cd63ce-4509-4f29-afa6-7635a6029895	1154	1723	+	repUS47_1_repB(pLFE1)	1-581/639	========/=====.	23/45	86.54	86.45	plasmidfinder	FJ374272	repUS47_1_repB(pLFE1)_FJ374272		Lactobacillus plantarum	pLFE1
8SW.fastq.fas	06685418-1c55-49f9-942e-b937580918b6	2950	3591	+	repUS47_1_repB(pLFE1)	1-639/639	========/======	45611	99.06	95.99	plasmidfinder	FJ374272	repUS47_1_repB(pLFE1)_FJ374272		Lactobacillus plantarum	pLFE1
8SW.fastq.fas	0713e474-45d7-42a5-a104-ab0bf70eb375	1059	1681	+	repUS47_1_repB(pLFE1)	1-639/639	========/======	45646	97.18	95.94	plasmidfinder	FJ374272	repUS47_1_repB(pLFE1)_FJ374272		Lactobacillus plantarum	pLFE1
8SW.fastq.fas	0774ff03-194a-43b9-98b0-de785d12465d	7001	8151	-	repUS43_1_CDS12738(DOp1)	22-1203/1206	========/======	40/61	94.2	89.06	plasmidfinder	CP003584	repUS43_1_CDS12738(DOp1)_CP003584		Enterococcus faecium	DO plasmid 1
8SW.fastq.fas	084b5d76-f2a8-40ad-b1f0-1cab3aa0875f	1620	2255	-	repUS47_1_repB(pLFE1)	1-639/639	========/======	45603	98.9	97.51	plasmidfinder	FJ374272	repUS47_1_repB(pLFE1)_FJ374272		Lactobacillus plantarum	pLFE1
8SW.fastq.fas	0927ca5c-e856-440b-868d-3c086daf5aea	1	1098	-	repUS41_1_repB(PML21)	1-1105/1248	========/=====.	26/39	86.7	89.74	plasmidfinder	JX023543	repUS41_1_repB(PML21)_JX023543		Enterococcus faecalis	PML21
8SW.fastq.fas	0973816c-ab67-4570-9063-c7ee65062d4c	3264	3892	+	repUS47_1_repB(pLFE1)	8-639/639	========/======	18/23	96.87	94.24	plasmidfinder	FJ374272	repUS47_1_repB(pLFE1)_FJ374272		Lactobacillus plantarum	pLFE1
8SW.fastq.fas	0c7625ab-8cec-4981-8253-64b0ba0647f9	1856	2420	+	repUS47_1_repB(pLFE1)	1-581/639	========/=====.	45524	88.11	96.4	plasmidfinder	FJ374272	repUS47_1_repB(pLFE1)_FJ374272		Lactobacillus plantarum	pLFE1
8SW.fastq.fas	0cd51cb3-342c-4c6e-a78e-0c3645311567	2942	4170	+	repUS41_1_repB(PML21)	1-1248/1248	========/======	41/67	96.55	89.47	plasmidfinder	JX023543	repUS41_1_repB(PML21)_JX023543		Enterococcus faecalis	PML21
8SW.fastq.fas	1050b826-fdf6-4a21-97e9-155f16c08285	791	1424	-	repUS47_1_repB(pLFE1)	1-639/639	========/======	45548	98.59	96.89	plasmidfinder	FJ374272	repUS47_1_repB(pLFE1)_FJ374272		Lactobacillus plantarum	pLFE1
8SW.fastq.fas	167326e9-c8d8-4a9b-bd7f-bf97141f4b23	1867	3039	+	repUS43_1_CDS12738(DOp1)	1-1201/1206	========/======	24/38	96.85	93.86	plasmidfinder	CP003584	repUS43_1_CDS12738(DOp1)_CP003584		Enterococcus faecium	DO plasmid 1
8SW.fastq.fas	168285a2-9314-422b-ba77-4296fb77a2fe	1524	2169	-	repUS47_1_repB(pLFE1)	1-639/639	========/======	45603	99.69	96.14	plasmidfinder	FJ374272	repUS47_1_repB(pLFE1)_FJ374272		Lactobacillus plantarum	pLFE1
8SW.fastq.fas	182364b5-8661-4582-9cf3-b67ea2f9dbbd	404	1015	-	repUS47_1_repB(pLFE1)	6-639/639	========/======	21/42	94.21	88.2	plasmidfinder	FJ374272	repUS47_1_repB(pLFE1)_FJ374272		Lactobacillus plantarum	pLFE1
8SW.fastq.fas	1ddd4fad-c90a-4e36-9ef0-85f2b2c2d91d	40	1246	-	repUS41_1_repB(PML21)	1-1248/1248	========/======	46/73	95.43	89.24	plasmidfinder	JX023543	repUS41_1_repB(PML21)_JX023543		Enterococcus faecalis	PML21
8SW.fastq.fas	2ab73de1-90b8-48e8-8648-dbeaf3caec94	158	795	+	repUS47_1_repB(pLFE1)	1-639/639	========/======	25/49	96.09	86.73	plasmidfinder	FJ374272	repUS47_1_repB(pLFE1)_FJ374272		Lactobacillus plantarum	pLFE1
8SW.fastq.fas	354fedf0-8856-4ddc-b618-25396f4a98b9	4401	5594	-	repUS43_1_CDS12738(DOp1)	1-1202/1206	========/======	33/48	97.35	94.11	plasmidfinder	CP003584	repUS43_1_CDS12738(DOp1)_CP003584		Enterococcus faecium	DO plasmid 1
8SW.fastq.fas	3d2ceff3-62a5-4135-b64a-ff9cb41d4254	3593	4619	-	repUS41_1_repB(PML21)	216-1248/1248	..======/======	18/30	81.33	92.54	plasmidfinder	JX023543	repUS41_1_repB(PML21)_JX023543		Enterococcus faecalis	PML21
8SW.fastq.fas	400502f1-b4ed-4abd-9e30-7e2dba6b995a	2289	2919	+	repUS47_1_repB(pLFE1)	1-639/639	========/======	45549	98.28	94.86	plasmidfinder	FJ374272	repUS47_1_repB(pLFE1)_FJ374272		Lactobacillus plantarum	pLFE1
8SW.fastq.fas	4075e4c4-5b4b-4988-b5de-25b3f1999006	3086	3723	-	repUS47_1_repB(pLFE1)	1-639/639	========/======	45517	98.9	97.05	plasmidfinder	FJ374272	repUS47_1_repB(pLFE1)_FJ374272		Lactobacillus plantarum	pLFE1
8SW.fastq.fas	417acaa6-2dd0-481e-8125-6f1ed8d0dae9	3495	4126	+	repUS47_1_repB(pLFE1)	4-639/639	========/======	20/28	97.03	92.13	plasmidfinder	FJ374272	repUS47_1_repB(pLFE1)_FJ374272		Lactobacillus plantarum	pLFE1
8SW.fastq.fas	4552b1fa-125c-4026-800f-ad0ed15ebecc	1363	2590	+	repUS41_1_repB(PML21)	1-1240/1248	========/======	30/36	97.44	92.57	plasmidfinder	JX023543	repUS41_1_repB(PML21)_JX023543		Enterococcus faecalis	PML21
8SW.fastq.fas	48f127aa-1946-41c0-8980-0f85599c3a0b	2301	3489	-	repUS41_1_repB(PML21)	13-1245/1248	========/======	40/102	92.95	85.58	plasmidfinder	JX023543	repUS41_1_repB(PML21)_JX023543		Enterococcus faecalis	PML21
8SW.fastq.fas	5a724d5f-e9e9-4aed-82db-2c274aa818d5	2	634	-	repUS47_1_repB(pLFE1)	1-639/639	========/======	45634	98.59	95.95	plasmidfinder	FJ374272	repUS47_1_repB(pLFE1)_FJ374272		Lactobacillus plantarum	pLFE1
8SW.fastq.fas	5d0b4ccc-5e95-484e-bf39-990aa0580e2a	4370	4975	+	repUS47_1_repB(pLFE1)	1-599/639	========/======	15/23	92.49	94.3	plasmidfinder	FJ374272	repUS47_1_repB(pLFE1)_FJ374272		Lactobacillus plantarum	pLFE1
8SW.fastq.fas	662664ad-34b7-44ff-a99e-db47ceffe048	2829	3459	-	repUS47_1_repB(pLFE1)	10-625/639	========/======	19/65	92.49	85.82	plasmidfinder	FJ374272	repUS47_1_repB(pLFE1)_FJ374272		Lactobacillus plantarum	pLFE1
8SW.fastq.fas	754223cc-c01a-4d67-8d93-434f61d9f909	635	1268	+	repUS47_1_repB(pLFE1)	1-639/639	========/======	45643	98.28	94.88	plasmidfinder	FJ374272	repUS47_1_repB(pLFE1)_FJ374272		Lactobacillus plantarum	pLFE1
8SW.fastq.fas	7688ad83-d948-4159-b1db-2a3a5dc977dd	3453	4092	+	repUS47_1_repB(pLFE1)	1-639/639	========/======	45541	99.37	98.29	plasmidfinder	FJ374272	repUS47_1_repB(pLFE1)_FJ374272		Lactobacillus plantarum	pLFE1
8SW.fastq.fas	7707ece6-4364-4746-8afd-047703c8a4ae	1815	3053	-	repUS41_1_repB(PML21)	1-1239/1248	========/======	19/30	98.08	93.22	plasmidfinder	JX023543	repUS41_1_repB(PML21)_JX023543		Enterococcus faecalis	PML21
8SW.fastq.fas	7809a848-b1e3-4ff4-8714-370dac869349	1	1077	-	repUS41_1_repB(PML21)	1-1097/1248	========/=====.	21/42	85.42	90.07	plasmidfinder	JX023543	repUS41_1_repB(PML21)_JX023543		Enterococcus faecalis	PML21
8SW.fastq.fas	7954e75d-80cd-40d3-9656-23f3f5610181	210	836	+	repUS47_1_repB(pLFE1)	3-639/639	========/======	45632	97.97	97.96	plasmidfinder	FJ374272	repUS47_1_repB(pLFE1)_FJ374272		Lactobacillus plantarum	pLFE1
8SW.fastq.fas	7bb115fa-d90c-48e9-9b09-45caba40f1a7	6213	7392	-	repUS43_1_CDS12738(DOp1)	1-1202/1206	========/======	57/102	94.53	83.25	plasmidfinder	CP003584	repUS43_1_CDS12738(DOp1)_CP003584		Enterococcus faecium	DO plasmid 1
8SW.fastq.fas	7e450224-b560-433f-8e3e-7f9c6aba2c25	157	1284	-	repUS41_1_repB(PML21)	79-1235/1248	========/======	48/79	88.38	87.82	plasmidfinder	JX023543	repUS41_1_repB(PML21)_JX023543		Enterococcus faecalis	PML21
8SW.fastq.fas	85cd8d96-f185-4bce-94b0-43050e077304	1022	1642	-	repUS47_1_repB(pLFE1)	1-636/639	========/======	15/23	96.56	94.53	plasmidfinder	FJ374272	repUS47_1_repB(pLFE1)_FJ374272		Lactobacillus plantarum	pLFE1
8SW.fastq.fas	85f5175b-5597-4f88-8726-4a3088cc72a1	4346	4881	-	repUS47_1_repB(pLFE1)	81-636/639	.=======/======	25/48	81.69	83.16	plasmidfinder	FJ374272	repUS47_1_repB(pLFE1)_FJ374272		Lactobacillus plantarum	pLFE1
8SW.fastq.fas	89377a23-cbd2-46ce-bb02-a06a3d159752	36	1258	+	repUS41_1_repB(PML21)	1-1248/1248	========/======	40/81	95.75	85.66	plasmidfinder	JX023543	repUS41_1_repB(PML21)_JX023543		Enterococcus faecalis	PML21
8SW.fastq.fas	93adb079-e89d-4822-aa2e-0cee78b0ad85	2392	3621	+	repUS41_1_repB(PML21)	1-1248/1248	========/======	15/26	98.24	94.57	plasmidfinder	JX023543	repUS41_1_repB(PML21)_JX023543		Enterococcus faecalis	PML21
8SW.fastq.fas	9cbc1888-8540-42a2-b09a-323d6b41325f	2678	3297	+	repUS47_1_repB(pLFE1)	1-634/639	========/======	23/50	94.21	88.19	plasmidfinder	FJ374272	repUS47_1_repB(pLFE1)_FJ374272		Lactobacillus plantarum	pLFE1
8SW.fastq.fas	a41e0039-e891-4541-a947-5a6c94e71b83	2676	3313	+	repUS47_1_repB(pLFE1)	1-639/639	========/======	21/31	97.5	87.92	plasmidfinder	FJ374272	repUS47_1_repB(pLFE1)_FJ374272		Lactobacillus plantarum	pLFE1
8SW.fastq.fas	acdb79dc-9e54-40a9-8edc-4804f0f17b42	3456	4648	-	repUS43_1_CDS12738(DOp1)	1-1202/1206	========/======	20/35	97.84	95.56	plasmidfinder	CP003584	repUS43_1_CDS12738(DOp1)_CP003584		Enterococcus faecium	DO plasmid 1
8SW.fastq.fas	b6ccba8e-88ff-4b95-991c-b7371f084770	68	697	-	repUS47_1_repB(pLFE1)	12-639/639	========/======	28/40	95.31	84.13	plasmidfinder	FJ374272	repUS47_1_repB(pLFE1)_FJ374272		Lactobacillus plantarum	pLFE1
8SW.fastq.fas	b86339e8-77ba-4771-93b4-e1f2a9d31ba1	1829	2862	+	repUS43_1_CDS12738(DOp1)	1-1013/1206	========/====..	49/73	81.84	85.47	plasmidfinder	CP003584	repUS43_1_CDS12738(DOp1)_CP003584		Enterococcus faecium	DO plasmid 1
8SW.fastq.fas	b9b73eea-860e-40af-82a6-f65fd38caeec	1	1215	-	repUS41_1_repB(PML21)	1-1211/1248	========/======	45654	96.07	93.89	plasmidfinder	JX023543	repUS41_1_repB(PML21)_JX023543		Enterococcus faecalis	PML21
8SW.fastq.fas	bd43a911-7bd4-4a5a-ae5f-83c0aed61924	2380	3613	-	repUS41_1_repB(PML21)	1-1248/1248	========/======	24/38	97.92	92.7	plasmidfinder	JX023543	repUS41_1_repB(PML21)_JX023543		Enterococcus faecalis	PML21
8SW.fastq.fas	c391e9fb-2c8a-4ec6-a2e4-03194ca0ac28	877	2123	-	repUS41_1_repB(PML21)	1-1248/1248	========/======	17/25	98.96	94.21	plasmidfinder	JX023543	repUS41_1_repB(PML21)_JX023543		Enterococcus faecalis	PML21
8SW.fastq.fas	c3a04e97-be4e-40fb-882e-201cbedd4d12	1093	1712	+	repUS47_1_repB(pLFE1)	1-633/639	========/======	13/29	95.77	91.73	plasmidfinder	FJ374272	repUS47_1_repB(pLFE1)_FJ374272		Lactobacillus plantarum	pLFE1
8SW.fastq.fas	c5004e00-1126-4045-98ec-fa9075593392	3193	3813	-	repUS47_1_repB(pLFE1)	1-637/639	========/======	22/30	96.09	88.97	plasmidfinder	FJ374272	repUS47_1_repB(pLFE1)_FJ374272		Lactobacillus plantarum	pLFE1
8SW.fastq.fas	c524548c-3fa7-43f0-8e61-78d42f5d2109	1610	2236	-	repUS47_1_repB(pLFE1)	6-639/639	========/======	45605	97.81	93.87	plasmidfinder	FJ374272	repUS47_1_repB(pLFE1)_FJ374272		Lactobacillus plantarum	pLFE1
8SW.fastq.fas	cd8c7759-539f-4133-8993-6cc7defeb583	616	1265	+	repUS47_1_repB(pLFE1)	1-639/639	========/======	13/19	99.37	94.95	plasmidfinder	FJ374272	repUS47_1_repB(pLFE1)_FJ374272		Lactobacillus plantarum	pLFE1
8SW.fastq.fas	d171986a-4484-4415-bdd8-b89c5e8b9ba5	1504	2140	-	repUS47_1_repB(pLFE1)	1-639/639	========/======	45579	98.75	95.04	plasmidfinder	FJ374272	repUS47_1_repB(pLFE1)_FJ374272		Lactobacillus plantarum	pLFE1
8SW.fastq.fas	da519c0f-1cc6-4056-b3da-c2c1f948126e	2025	2663	+	repUS47_1_repB(pLFE1)	1-639/639	========/======	13/16	98.75	94.28	plasmidfinder	FJ374272	repUS47_1_repB(pLFE1)_FJ374272		Lactobacillus plantarum	pLFE1
8SW.fastq.fas	dc1a9163-e3f9-4121-abef-224eb74f4caa	1	1088	-	repUS41_1_repB(PML21)	1-1100/1248	========/=====.	45583	86.94	94.47	plasmidfinder	JX023543	repUS41_1_repB(PML21)_JX023543		Enterococcus faecalis	PML21
8SW.fastq.fas	df07eaa4-ee71-4902-80ff-0641e8f05c2b	2878	3525	+	repUS47_1_repB(pLFE1)	1-639/639	========/======	13/25	98.75	93.75	plasmidfinder	FJ374272	repUS47_1_repB(pLFE1)_FJ374272		Lactobacillus plantarum	pLFE1
8SW.fastq.fas	e7fd08c1-1ae8-4aea-85fd-2897f4119d4f	2152	3347	+	repUS43_1_CDS12738(DOp1)	1-1206/1206	========/======	25/34	98.18	95.24	plasmidfinder	CP003584	repUS43_1_CDS12738(DOp1)_CP003584		Enterococcus faecium	DO plasmid 1
8SW.fastq.fas	e9446c44-c9a1-4584-8180-cbb8a4771d4a	2112	2749	+	repUS47_1_repB(pLFE1)	1-639/639	========/======	45480	99.37	98.44	plasmidfinder	FJ374272	repUS47_1_repB(pLFE1)_FJ374272		Lactobacillus plantarum	pLFE1
8SW.fastq.fas	ea28d431-ab55-4795-9d1b-322e732c9051	10	1146	-	repUS41_1_repB(PML21)	1-1168/1248	========/======	47/79	89.18	85.65	plasmidfinder	JX023543	repUS41_1_repB(PML21)_JX023543		Enterococcus faecalis	PML21
8SW.fastq.fas	eb3bd40b-aa31-4640-9b2b-c388e993c6c4	1	558	-	repUS47_1_repB(pLFE1)	1-568/639	========/=====.	45632	87.17	95.96	plasmidfinder	FJ374272	repUS47_1_repB(pLFE1)_FJ374272		Lactobacillus plantarum	pLFE1
8SW.fastq.fas	ebf7b3d0-3ead-4fa8-a641-5c5b12e3f9d3	6577	7775	-	repUS43_1_CDS12738(DOp1)	1-1206/1206	========/======	16/17	99	97.19	plasmidfinder	CP003584	repUS43_1_CDS12738(DOp1)_CP003584		Enterococcus faecium	DO plasmid 1
8SW.fastq.fas	ecd0d2be-d198-499a-b5dd-1c75ff2eb336	1162	1801	-	repUS47_1_repB(pLFE1)	1-639/639	========/======	45543	99.37	98.29	plasmidfinder	FJ374272	repUS47_1_repB(pLFE1)_FJ374272		Lactobacillus plantarum	pLFE1
8SW.fastq.fas	ed8b2f8c-c271-4192-88b2-60e0c98417b2	387	1017	-	repUS47_1_repB(pLFE1)	1-639/639	========/======	45642	98.12	95.02	plasmidfinder	FJ374272	repUS47_1_repB(pLFE1)_FJ374272		Lactobacillus plantarum	pLFE1
8SW.fastq.fas	f6d9bd87-1c0a-46bb-8ff6-ecdb7b76cc91	2376	3011	-	repUS47_1_repB(pLFE1)	1-639/639	========/======	45478	99.22	97.82	plasmidfinder	FJ374272	repUS47_1_repB(pLFE1)_FJ374272		Lactobacillus plantarum	pLFE1
8SW.fastq.fas	fd85c351-037e-4b34-a06c-465b8f8477cb	37	1266	+	repUS41_1_repB(PML21)	1-1248/1248	========/======	32/70	96.47	88.78	plasmidfinder	JX023543	repUS41_1_repB(PML21)_JX023543		Enterococcus faecalis	PML21
9SW.fastq.fas	057aacb7-8c5b-49ee-bbcd-c03d68bfd52e	844	1783	+	rep37_4_repA(pER36)	1-948/948	========/======	18/30	98	82.38	plasmidfinder	AF177168	rep37_4_repA(pER36)_AF177168		Streptococcus thermophilus	plasmid pER36
9SW.fastq.fas	07865cb9-05eb-4993-ae31-b343ca070845	362	1526	-	repUS43_1_CDS12738(DOp1)	7-1202/1206	========/======	58/93	94.03	85.49	plasmidfinder	CP003584	repUS43_1_CDS12738(DOp1)_CP003584		Enterococcus faecium	DO plasmid 1
9SW.fastq.fas	11768aec-ad9b-4bd9-9f44-5c0e4d786698	651	1855	-	repUS43_1_CDS12738(DOp1)	1-1206/1206	========/======	19/33	98.59	95.91	plasmidfinder	CP003584	repUS43_1_CDS12738(DOp1)_CP003584		Enterococcus faecium	DO plasmid 1
9SW.fastq.fas	1616d741-5bbf-4672-8ea2-7487cf6e71be	774	1964	+	repUS43_1_CDS12738(DOp1)	10-1206/1206	========/======	18/34	97.6	94.47	plasmidfinder	CP003584	repUS43_1_CDS12738(DOp1)_CP003584		Enterococcus faecium	DO plasmid 1
9SW.fastq.fas	220b7333-9aee-4541-8caf-42982287c292	83	804	-	rep14a_1_CDS2(pEFNP1)	1-744/768	========/======	28/48	92.32	89.17	plasmidfinder	AB038522	rep14a_1_CDS2(pEFNP1)_AB038522		Enterococcus faecium	#N/A
9SW.fastq.fas	4a599ec4-ec58-4196-8cf1-5b8659d050ff	2756	3928	+	repUS43_1_CDS12738(DOp1)	2-1206/1206	========/======	28/52	96.43	92.1	plasmidfinder	CP003584	repUS43_1_CDS12738(DOp1)_CP003584		Enterococcus faecium	DO plasmid 1
9SW.fastq.fas	4f447326-3923-4cb4-951b-ca3ab7929dbc	4548	5744	+	repUS43_1_CDS12738(DOp1)	1-1206/1206	========/======	15/29	98.42	96.46	plasmidfinder	CP003584	repUS43_1_CDS12738(DOp1)_CP003584		Enterococcus faecium	DO plasmid 1
9SW.fastq.fas	543f87bb-a753-4969-998f-ced51171fd1d	1477	2672	-	repUS43_1_CDS12738(DOp1)	4-1202/1206	========/======	27/41	97.6	95.07	plasmidfinder	CP003584	repUS43_1_CDS12738(DOp1)_CP003584		Enterococcus faecium	DO plasmid 1
9SW.fastq.fas	72c1b853-261e-437e-a3fe-62e9bb74b7b5	569	1538	-	rep11c_2_repA(pJS33)	1-975/975	========/======	24/41	97.64	94.36	plasmidfinder	EU370687	rep11c_2_repA(pJS33)_EU370687		Enterococcus faecium	plasmid pJS33
9SW.fastq.fas	75c786c9-bc59-433b-9532-0651152e02c1	3684	4527	+	rep18b_1_BO23315710(pE1p13)	11-878/969	========/=====.	29/62	85.14	86.58	plasmidfinder	CP018068	rep18b_1_BO23315710(pE1p13)_CP018068		Enterococcus faecium	plasmid pE1_13
9SW.fastq.fas	8c5e5bd2-72f0-4b85-af3d-c8f229f925cb	290	1494	+	repUS43_1_CDS12738(DOp1)	1-1202/1206	========/======	45609	99.25	97.6	plasmidfinder	CP003584	repUS43_1_CDS12738(DOp1)_CP003584		Enterococcus faecium	DO plasmid 1
9SW.fastq.fas	aba1e416-f13b-445f-a5f4-0180ec4d0dfc	1941	3171	+	repUS43_1_CDS12738(DOp1)	1-1202/1206	========/======	13/51	98.76	94.28	plasmidfinder	CP003584	repUS43_1_CDS12738(DOp1)_CP003584		Enterococcus faecium	DO plasmid 1
9SW.fastq.fas	c41f6150-a2cb-49bb-a1ec-fc4f64435663	748	1946	-	repUS43_1_CDS12738(DOp1)	1-1202/1206	========/======	20/29	98.34	95.64	plasmidfinder	CP003584	repUS43_1_CDS12738(DOp1)_CP003584		Enterococcus faecium	DO plasmid 1
9SW.fastq.fas	d2c43e0b-5a67-40f3-bbbc-19bca3e1621c	3751	4957	+	repUS43_1_CDS12738(DOp1)	1-1206/1206	========/======	35/51	97.93	93.18	plasmidfinder	CP003584	repUS43_1_CDS12738(DOp1)_CP003584		Enterococcus faecium	DO plasmid 1
9SW.fastq.fas	d8b330a5-75ea-4837-b20e-884cdd3d3241	1010	1936	+	rep14b_3_rep(pRI1)	1-938/951	========/======	16/25	96.74	81.27	plasmidfinder	EU327398	rep14b_3_rep(pRI1)_EU327398		Enterococcus faecium	plasmid pRI1
9SW.fastq.fas	e7813c00-2338-42d5-b0a9-0a71a50acc23	6481	6728	-	IncFII(pAMA1167-NDM-5)_1_pAMA1167-NDM-5	1-261/261	========/======	45580	94.64	90.84	plasmidfinder	CP024805.1	IncFII(pAMA1167-NDM-5)_1_pAMA1167-NDM-5_CP024805.1		Escherichia coli	pAMA1167-NDM-5
10SW.fastq.fas	05753cec-2b86-4da2-8056-acc8aa53b1a2	2358	2471	-	Col440I_1	1-114/114	========/======	45324	99.12	93.91	plasmidfinder	CP023920.1	Col440I_1__CP023920.1		Klebsiella pneumoniae	unnamed
10SW.fastq.fas	140cc920-fa79-4aa2-a588-a453a23c587f	1892	2003	+	Col440I_1	1-112/114	========/======	45386	96.49	90.35	plasmidfinder	CP023920.1	Col440I_1__CP023920.1		Klebsiella pneumoniae	unnamed
10SW.fastq.fas	267a184e-8e1f-4295-a7c0-c80fe4b1fc1f	4234	4363	+	ColRNAI_1	1-130/130	========/======	45324	99.23	93.89	plasmidfinder	DQ298019	ColRNAI_1__DQ298019		Klebsiella pneumoniae	pIGMS32
10SW.fastq.fas	336d9a1c-8933-4631-a949-ea679584c029	2043	2171	+	ColRNAI_1	1-130/130	========/======	45416	97.69	81.82	plasmidfinder	DQ298019	ColRNAI_1__DQ298019		Klebsiella pneumoniae	pIGMS32
10SW.fastq.fas	4d5dc279-24d7-4457-9d62-f8f66fbefe4f	2482	2591	-	Col440I_1	3-113/114	========/======	45354	95.61	83.93	plasmidfinder	CP023920.1	Col440I_1__CP023920.1		Klebsiella pneumoniae	unnamed
10SW.fastq.fas	52f57927-8f41-45bb-b234-bfc9d9e52f17	3188	3913	-	rep6_1_repA(pS86)	1-723/723	========/======	14/31	98.06	94.73	plasmidfinder	AJ223161	rep6_1_repA(pS86)_AJ223161		Enterococcus faecalis	plasmid pS86
10SW.fastq.fas	9a9fe68b-1878-438c-99ee-0e51b1acb75e	2291	2392	+	Col440I_1	1-103/114	========/=====.	45354	88.6	84.61	plasmidfinder	CP023920.1	Col440I_1__CP023920.1		Klebsiella pneumoniae	unnamed
10SW.fastq.fas	aa16c9db-9efc-411e-ab13-23b676554a4b	3166	4371	+	repUS43_1_CDS12738(DOp1)	1-1205/1206	========/======	15/21	99.09	97.29	plasmidfinder	CP003584	repUS43_1_CDS12738(DOp1)_CP003584		Enterococcus faecium	DO plasmid 1
10SW.fastq.fas	c0498c6e-46d1-47c6-b08b-4b7d71da73a9	6491	6606	-	Col440I_1	1-114/114	========/======	45323	100	94.83	plasmidfinder	CP023920.1	Col440I_1__CP023920.1		Klebsiella pneumoniae	unnamed
10SW.fastq.fas	ca5bca5e-0572-4c06-8bd4-b3768c0eb98c	2249	2360	-	Col440I_1	1-114/114	========/======	45324	98.25	92.11	plasmidfinder	CP023920.1	Col440I_1__CP023920.1		Klebsiella pneumoniae	unnamed
10SW.fastq.fas	cb3d33be-10fa-48f8-ba91-73cd442650ba	875	986	-	Col440I_1	1-114/114	========/======	45323	98.25	92.11	plasmidfinder	CP023920.1	Col440I_1__CP023920.1		Klebsiella pneumoniae	unnamed
10SW.fastq.fas	d3712b65-1441-4c33-bf0a-20d7aab594cd	2221	2423	-	Col8282_1	1-205/207	========/======	45446	97.1	85.51	plasmidfinder	DQ995352	Col8282_1__DQ995352		Escherichia coli	pMG828-2

## Sheet: Table S6
Table S6. Taxonomic Distribution of Antimicrobial Resistance Genes and Their Mechanisms of Action Across Bacterial Species
Resistance gene	Mechanism of Action	Species
fluoroquinolone, QUINOLONE	Inhibition of Nucleic Acid Synthesis	Aeromonas punctata
		Vibrio cholerae
aminoglycoside (Streptomycen, KANAMYCIN;TOBRAMYCIN, GENTAMICIN;)	Inhibition of Protein Synthesis	Pseudomonas aeruginosa
		Acinetobacter spp
		Pseudomonas mosselii
		Sphingobacterium sp
		Enterobacter hormaechei
		Enterobacter cancerogenus
		Enterobacter asburiae
		Klebsiella pneumoniae
		Aeromonas salmonicida
		Salmonella enterica
		Staphylococcus aureus
		Staphylococcus epidermidis
		Streptococcus mitis
		Escherichia coli
phenicol (CHLORAMPHENICOL )	Inhibition of Protein Synthesis	Corynebacterium striatum
		Pseudomonas aeruginosa
		Campylobacter coli
		Acinetobacter baumannii
cephalosporin (sub-class of beta lactam )	Inhibition of Cell Wall Synthesis	Pseudomonas aeruginosa
		Klebsiella pneumoniae
		Acinetobacter spp
		Acinetobacter baumannii
penam(sub-class of beta lactam )	Inhibition of Cell Wall Synthesis	Pseudomonas aeruginosa
		Klebsiella pneumoniae
		Acinetobacter spp
		Escherichia coli
diaminopyrimidine	Inhibition of Metabolic Pathways	Staphylococcus aureus
		Riemerella anatipestifer
lincosamide	Inhibition of Protein Synthesis	[Clostridium] scindens
		Aerococcus viridans
		Aliarcobacter butzleri
		Clostridioides difficile
		Enterococcus durans
		Enterococcus faecalis
		Enterococcus faecium
		Enterococcus gallinarum
		Exiguobacterium profundum
		Gemella morbillorum
		Lactobacillus iners
		Lactococcus garvieae
		Paenibacillus sp
		Riemerella anatipestifer
		Staphylococcus aureus
		Streptococcus agalactiae
		Streptococcus mutans
		Streptococcus pneumoniae
		Vagococcus fluvialis
		Bifidobacterium catenulatum
		Bifidobacterium longum
		Corynebacterium striatum
		Corynebacterium glucuronolyticum
		Bifidobacterium bifidum
		Bifidobacterium breve
		Bifidobacterium choerinum
		Bifidobacterium thermophilum
		Corynebacterium accolens
		Corynebacterium diphtheriae
		Corynebacterium gottingense
		Corynebacterium hadale
		Corynebacterium hesseae
		Corynebacterium jeikeium
		Corynebacterium massiliense
		Corynebacterium propinquum
		Corynebacterium pseudodiphtheriticum
		Corynebacterium pseudokroppenstedtii
		Corynebacterium pyruviciproducens
		Corynebacterium urealyticum
		Cutibacterium avidum
		Gardnerella swidsinskii
		Gardnerella piotii
		Gardnerella vaginalis
		Rothia mucilaginosa
		Trueperella pyogenes
		Winkia neuii
macrolide	Inhibition of Protein Synthesis	Enterococcus durans
		Staphylococcus aureus
		Enterococcus faecium
		Aliarcobacter butzleri
		Clostridioides difficile
		Streptococcus pneumoniae
		Streptococcus agalactiae
		Paenibacillus sp
		Streptococcus mutans
		Vagococcus fluvialis
		Aerococcus viridans
		Lactococcus garvieae
		Enterococcus faecalis
		Enterococcus gallinarum
		Lactobacillus iners
		[Clostridium] scindens
		Exiguobacterium profundum
		Gemella morbillorum
		Riemerella anatipestifer
		Bifidobacterium catenulatum
		Bifidobacterium longum
		Corynebacterium striatum
		Corynebacterium glucuronolyticum
		Bifidobacterium bifidum
		Bifidobacterium breve
		Bifidobacterium choerinum
		Bifidobacterium thermophilum
		Corynebacterium accolens
		Corynebacterium diphtheriae
		Corynebacterium gottingense
		Corynebacterium hadale
		Corynebacterium hesseae
		Corynebacterium jeikeium
		Corynebacterium massiliense
		Corynebacterium propinquum
		Corynebacterium pseudodiphtheriticum
		Corynebacterium pseudokroppenstedtii
		Corynebacterium pyruviciproducens
		Corynebacterium urealyticum
		Cutibacterium avidum
		Gardnerella swidsinskii
		Gardnerella piotii
		Gardnerella vaginalis
		Rothia mucilaginosa
		Trueperella pyogenes
		Winkia neuii
streptogramin	Inhibition of Protein Synthesis	Enterococcus durans
		Staphylococcus aureus
		Enterococcus faecium
		Aliarcobacter butzleri
		Clostridioides difficile
		Streptococcus pneumoniae
		Streptococcus agalactiae
		Paenibacillus sp
		Streptococcus mutans
		Vagococcus fluvialis
		Aerococcus viridans
		Lactococcus garvieae
		Enterococcus faecalis
		Enterococcus gallinarum
		Lactobacillus iners
		[Clostridium] scindens
		Gemella morbillorum
		Exiguobacterium profundum
		Acinetobacter baumannii
		Bifidobacterium catenulatum
		Bifidobacterium longum
		Corynebacterium striatum
		Corynebacterium glucuronolyticum
		Bifidobacterium bifidum
		Bifidobacterium breve
		Bifidobacterium choerinum
		Bifidobacterium thermophilum
		Corynebacterium accolens
		Corynebacterium diphtheriae
		Corynebacterium gottingense
		Corynebacterium hadale
		Corynebacterium hesseae
		Corynebacterium jeikeium
		Corynebacterium massiliense
		Corynebacterium propinquum
		Corynebacterium pseudodiphtheriticum
		Corynebacterium pseudokroppenstedtii
		Corynebacterium pyruviciproducens
		Corynebacterium urealyticum
		Cutibacterium avidum
		Gardnerella swidsinskii
		Gardnerella piotii
		Gardnerella vaginalis
		Rothia mucilaginosa
		Trueperella pyogenes
		Winkia neuii
glycopeptide (BLEOMYCIN)	Inhibition of Cell Wall Synthesis	Enterobacter cloacae
		Acinetobacter haemolyticus
		Klebsiella pneumoniae
carbapenem	Inhibition of Cell Wall Synthesis	Klebsiella pneumoniae
cephamycin	Inhibition of Cell Wall Synthesis	Acinetobacter baumannii
sulfonamide	Inhibition of Metabolic Pathways	Citrobacter freundii
		Citrobacter portucalensis
		Enterobacter cloacae
		Enterobacter hormaechei
		Enterobacter roggenkampii
		Escherichia coli
		Hyphomonas sp. CACIAM 19H1
		Klebsiella pneumoniae
		Klebsiella quasipneumoniae
		Morganella morganii
		Proteus mirabilis
		Proteus sp. ZN5
		Providencia stuartii
		Pseudomonas aeruginosa
		Pseudomonas asiatica
		Pseudomonas putida
		Raoultella terrigena
		Salmonella enterica
		Shigella flexneri
		Simplicispira suum
		Vibrio cholerae
		Clostridioides difficile
tetracycline	Inhibition of Protein Synthesis	Enterococcus faecalis R712
		Streptococcus anginosus C238
		Streptococcus pyogenes
		[Haemophilus] ducreyi
		Amedibacterium intestinale
		Clostridioides difficile
		Clostridium perfringens
		Enterococcus faecalis
		Enterococcus faecium
		Lactobacillus iners
		Listeria innocua
		Listeria monocytogenes
		Longicatena caecimuris
		Parvimonas micra
		Peptoniphilus harei
		Staphylococcus aureus
		Staphylococcus hyicus
		Staphylococcus pseudintermedius
		Streptococcus agalactiae
		Streptococcus anginosus
		Streptococcus gordonii
		Streptococcus gallolyticus
		Streptococcus pasteurianus
		Streptococcus halichoeri
		Streptococcus intermedius
		Streptococcus pasteurianus
		Streptococcus pneumoniae
		Streptococcus porcinus
		Streptococcus pyogenes
		Streptococcus salivarius
		Vagococcus lutrae
oxazolidinone	Inhibition of Protein Synthesis	Enterococcus faecalis
		Enterococcus faecium
		Streptococcus pneumoniae
		Mycobacterium tuberculosis
pleuromutilin	Inhibition of Protein Synthesis	Staphylococcus aureus
		Enterococcus faecium
		Enterococcus faecalis
		Streptococcus pneumoniae
		Mycoplasma pneumoniae
		Escherichia coli
rifamycin	Inhibition of Nucleic Acid Synthesis	Bifidobacterium longum
		Bifidobacteriaceae bacterium
TRIMETHOPRIM	Inhibition of Metabolic Pathways	Staphylococcus aureus
		Riemerella anatipestifer
